# Supplementary material for: Response of vegetation to submergence along Jingjiang Reach of the Yangtze River
Source: PLoS One. 2021 May 7;16(5):e0251015. doi: 10.1371/journal.pone.0251015 (PMC8104387; doi:10.1371/journal.pone.0251015)
Supplement: S1 File — (CSV) [file pone.0251015.s002.csv]

	Floodplains	Average Elevation from 1998 to 2015 (m)
[a]	Guanzhou(high part)	46.92
[a]	Guanzhou(low part)	39.1
[b]	Shuiluzhou	37
[c]	Liaotiaozhou	42.2
[d]	Huojianzhou	32.99
[e]	Mayanghzou	41.61
[f]	Sanbatan	32.85
[g]	Jinchengzhou	31.3
[h]	Tuqizhou(high part)	41.03
[h]	Tuqizhou(low part)	35.82
[i]	Jiaoziyuan	34
[j]	Ouchikouxintan	33.8
[k]	Wuguizhou	32.3
